# Supplementary material for: Increased circulating resistin levels in early-onset breast cancer patients of normal body mass index correlate with lymph node negative involvement and longer disease free survival: a multi-center POSH cohort serum proteomics study
Source: Breast Cancer Res. 2018 Mar 22;20:19. doi: 10.1186/s13058-018-0938-6 (PMC5863447; doi:10.1186/s13058-018-0938-6)
Supplement: Supplementary file 1 — Sections 1A and 1B presenting POSH Serum Procurement SOPs. (ZIP 244 kb) [file 13058_2018_938_MOESM1_ESM.zip]

Archive with 2 entries (2 files):
- Supplementary Information 1B-POSH SOP 2.doc
- Supplementary Section 1A-POSH SOP A.doc
